# Supplementary material for: Cold stress resilience of Iranian olive genetic resources: evidence from autochthonous genotypes diversity
Source: Front Plant Sci. 2023 May 9;14:1140270. doi: 10.3389/fpls.2023.1140270 (PMC10204771; doi:10.3389/fpls.2023.1140270)
Supplement: Supplementary file 3 [file Table_3.xlsx]

## Sheet: SSR Data Table S3
Supplementary Table 3. The SSR profiles of CTO genotypes analyzed in the present study.
ID	DCA3	DCA3	DCA5	DCA5	DCA9	DCA9	DCA16	DCA16	DCA18	DCA18	EMO90	EMO90	GAPU71B	GAPU71B	GAPU101	GAPU101	GAPU103A	GAPU103A	UDO-043	UDO-043
CTO_01	239	253	206	208	162	186	126	176	167	171	188	194	122	128	193	199	146	160	174	210
CTO_02	233	239	206	206	172	188	126	126	171	179	188	194	126	138	193	219	152	160	176	176
CTO_03	233	233	206	206	172	188	126	178	171	179	188	200	126	138	193	219	152	160	176	176
CTO_04	245	253	202	206	172	204	158	158	179	179	186	196	128	128	191	197	136	152	172	174
CTO_07	233	233	206	206	172	188	126	150	171	179	188	200	126	138	193	219	152	160	176	176
CTO_08	239	277	194	206	186	206	150	150	167	173	188	196	128	132	191	197	146	160	172	176
CTO_09	233	233	206	206	172	188	150	178	171	179	188	200	126	138	193	219	152	160	176	176
CTO_10	233	233	206	206	172	188	126	130	171	179	188	200	126	138	193	219	152	160	176	176
CTO_11	239	247	206	206	184	192	150	156	171	177	188	188	122	132	191	219	136	160	208	212
CTO_12	239	247	206	206	184	192	156	156	171	177	188	188	122	132	191	219	136	160	208	212
CTO_13	239	247	194	194	172	182	126	128	173	179	188	194	126	132	191	207	136	160	176	212
CTO_14	239	247	206	220	186	194	126	128	179	179	198	200	122	122	199	219	146	160	176	176
CTO_15	239	247	206	206	184	192	150	156	171	177	188	188	122	132	191	219	136	160	208	212
CTO_18	233	233	206	206	172	188	178	178	171	179	188	200	126	138	193	219	152	160	176	176
CTO_19	233	233	200	206	188	198	126	128	179	179	186	198	126	138	191	191	152	160	176	176
CTO_20	233	233	206	206	172	188	150	150	171	179	188	200	126	138	193	219	152	160	176	176
CTO_21	233	233	206	206	172	188	150	178	171	179	188	200	126	138	193	219	152	160	176	176
CTO_22	233	233	206	206	172	188	150	150	171	179	188	200	126	138	193	219	152	160	176	176
CTO_23	233	233	200	206	186	188	126	150	179	179	188	194	126	138	191	219	152	160	176	176
CTO_24	239	255	202	206	172	204	158	158	179	179	188	196	128	128	193	197	152	160	172	174
CTO_28	233	233	206	206	172	188	150	150	171	179	188	200	126	138	193	219	152	160	176	176
CTO_29	233	233	206	206	172	188	126	178	171	179	188	200	126	138	193	219	152	160	176	176
CTO_30	233	233	206	212	172	188	126	128	171	179	188	200	126	138	193	219	152	160	176	176
CTO_32	233	253	206	206	188	188	126	178	171	179	188	188	128	138	193	193	136	160	174	176
CTO_33	239	247	206	206	184	192	150	156	171	177	188	188	122	132	191	219	136	136	208	212
CTO_34	233	239	194	206	172	188	126	126	171	179	188	194	126	138	193	219	152	160	176	176
CTO_35	233	239	206	206	172	188	126	178	171	179	188	194	126	138	193	219	152	160	176	176
CTO_36	233	239	206	206	172	188	126	178	171	179	188	194	126	138	193	219	152	160	172	176
CTO_37	233	233	200	206	188	198	126	150	179	179	186	188	126	138	191	191	152	160	176	176
CTO_38	245	253	202	206	172	204	158	158	179	179	186	188	128	128	191	197	152	160	172	174
CTO_39	233	233	200	206	188	198	126	150	179	179	188	194	126	138	191	191	152	160	176	176
CTO_40	233	239	206	206	172	188	126	178	171	179	188	194	126	138	193	219	152	160	176	176
CTO_41	233	239	200	206	188	198	126	150	171	179	188	194	126	138	197	219	152	160	176	176
CTO_42	233	239	206	206	172	188	126	126	171	179	188	194	126	138	193	219	152	160	176	176
CTO_43	233	233	206	206	172	188	178	178	171	179	188	200	126	138	193	219	152	160	176	176
CTO_44	233	233	206	206	172	188	126	178	171	179	188	200	126	138	193	219	152	160	176	176
CTO_45	233	233	206	206	172	188	178	178	171	179	188	200	126	138	193	219	152	160	176	176
CTO_46	233	233	206	206	172	188	178	178	171	179	188	204	126	138	193	219	152	160	176	176
CTO_47	237	253	206	206	176	194	150	178	177	179	188	198	128	128	193	199	146	160	200	202
CTO_48	233	233	200	206	188	198	126	150	179	179	188	194	126	138	191	197	152	160	176	176
CTO_49	243	253	198	198	182	184	126	150	177	179	190	202	132	144	183	191	152	164	176	188
CTO_50	239	245	206	206	194	196	150	178	167	179	188	194	128	144	197	219	146	160	176	176
CTO_51	233	253	206	206	186	186	126	150	167	179	188	194	126	138	191	219	152	160	176	176
CTO_52	239	255	206	206	188	204	126	150	171	179	188	194	126	138	191	207	152	160	176	176
CTO_53	233	233	200	206	188	198	126	126	179	179	186	198	126	138	191	191	152	160	176	176
