# Supplementary material for: Cold stress resilience of Iranian olive genetic resources: evidence from autochthonous genotypes diversity
Source: Front Plant Sci. 2023 May 9;14:1140270. doi: 10.3389/fpls.2023.1140270 (PMC10204771; doi:10.3389/fpls.2023.1140270)
Supplement: Supplementary file 4 [file Table_4.xlsx]

## Sheet: STRUCTURE GRAPH
Supplementary Table 4. Bayesian structure analysis results reporting all the percentage of assignment of each sample analyzed and the relative graph with all genotype names.
SAMPLE NAME	POP1	POP2
Canivano_Negro	0.997	0.003
Capolga	0.997	0.003
Salvia	0.997	0.003
Amigdalolia	0.997	0.003
CTO_37	0.996	0.004
CTO_42	0.996	0.004
Alfafara	0.996	0.004
Rosciola	0.996	0.004
Frantoio	0.996	0.004
Ulliri_I_Bardhe_I_Tiranes	0.996	0.004
Crnica	0.996	0.004
Zalmati	0.996	0.004
Zaituna	0.996	0.004
Koroneiki	0.996	0.004
Raio	0.996	0.004
Klirou	0.996	0.004
Cipressino	0.996	0.004
Piantone_di_Mogliano	0.996	0.004
Uslu	0.996	0.004
Grossanne	0.996	0.004
Racioppa	0.996	0.004
CTO_11	0.995	0.005
CTO_15	0.995	0.005
CTO_49	0.995	0.005
CTO_52	0.995	0.005
CTO_53	0.995	0.005
Picual	0.995	0.005
Manzanilla_Cacerena	0.995	0.005
Lechin_de_Granada	0.995	0.005
Gentile_di_Chieti	0.995	0.005
Bosana	0.995	0.005
Mastoidis	0.995	0.005
Lastovka	0.995	0.005
Leccino	0.995	0.005
Moraiolo	0.995	0.005
Katodrys	0.995	0.005
Nocellara_del_Belice	0.995	0.005
Coratina	0.995	0.005
Gemlik	0.995	0.005
CTO_02	0.994	0.006
CTO_07	0.994	0.006
CTO_12	0.994	0.006
CTO_39	0.994	0.006
CTO_40	0.994	0.006
Bical	0.994	0.006
Canivano_Blanco	0.994	0.006
Gjykatesi	0.994	0.006
Grappuda	0.994	0.006
Chemlali	0.994	0.006
Carbuncion	0.994	0.006
Arbosana	0.994	0.006
Blanqueta	0.994	0.006
Levantinka	0.994	0.006
Marsaline	0.994	0.006
Maurino	0.994	0.006
CTO_13	0.993	0.007
CTO_22	0.993	0.007
CTO_35	0.993	0.007
CTO_36	0.993	0.007
Picudo	0.993	0.007
Hojiblanca	0.993	0.007
Rapasayo	0.993	0.007
Buga	0.993	0.007
Mignola	0.993	0.007
Dokkar	0.993	0.007
Canino	0.993	0.007
Bolvino	0.993	0.007
Dritta	0.993	0.007
Cellina_di_Nardo	0.993	0.007
Kotruvsi	0.993	0.007
Boutellain	0.993	0.007
Ascolana_Tenera	0.993	0.007
Pendolino	0.993	0.007
Istarska_Belica	0.993	0.007
Verdale	0.993	0.007
CTO_33	0.992	0.008
CTO_34	0.992	0.008
Escarabajillo	0.992	0.008
Cornicabra	0.992	0.008
Manzanilla_de_Sevilla	0.992	0.008
Ocal	0.992	0.008
Arbequina	0.992	0.008
Grappolo	0.992	0.008
Nostrale_di_Rigali	0.992	0.008
Oliviere	0.992	0.008
Borgiona	0.992	0.008
Joanenca	0.992	0.008
Tanche	0.992	0.008
CTO_19	0.991	0.009
CTO_23	0.991	0.009
Picholine_Marocaine	0.991	0.009
Kalokerida	0.991	0.009
Ayvalik	0.991	0.009
Trylia	0.991	0.009
Sourani_Red	0.991	0.009
Kan_Celebi	0.991	0.009
Favarol	0.991	0.009
Cassanese	0.991	0.009
Orbetana	0.991	0.009
Chemlal_de_Kabilye	0.991	0.009
CTO_20	0.99	0.01
CTO_28	0.99	0.01
Verdial_de_Huevar	0.99	0.01
Royal_de_Cazorla	0.99	0.01
Alameno_de_Cabra	0.99	0.01
Gordal_Sevillana	0.99	0.01
Picolimon	0.99	0.01
Gordal_de_Granada	0.99	0.01
Galega_Vulgar	0.99	0.01
Memecik	0.99	0.01
Agouromanakolia	0.99	0.01
Ouslati	0.99	0.01
Kerkiras	0.99	0.01
Kolybada	0.99	0.01
Sevillenca	0.99	0.01
Salonenque	0.99	0.01
Lucques	0.99	0.01
Biancolilla	0.99	0.01
Lechin_de_Sevilla	0.99	0.01
CTO_21	0.989	0.011
CTO_51	0.989	0.011
Negrillo_Redondo	0.989	0.011
Villalonga	0.989	0.011
Pignola	0.989	0.011
Palomar	0.989	0.011
Beladi	0.989	0.011
Olivago	0.989	0.011
Abouchoki	0.989	0.011
CTO_46	0.988	0.012
Verdial_de_Badajoz	0.988	0.012
Uovo_di_Piccione	0.988	0.012
Semidana	0.988	0.012
Oblica	0.988	0.012
Carolea	0.988	0.012
Itrana	0.988	0.012
CTO_03	0.987	0.013
Manzanilla_de_Almeria	0.987	0.013
Madural	0.987	0.013
Mollar_de_Cieza	0.987	0.013
Imperial	0.987	0.013
Safrawi	0.987	0.013
Empeltre	0.987	0.013
Ottobratica	0.987	0.013
Cucco	0.987	0.013
Valanolia	0.987	0.013
Sant_Agostino	0.987	0.013
Changlot_Real	0.987	0.013
Kiraz	0.987	0.013
Cornezuelo_de_Jaen	0.986	0.014
Ravece	0.986	0.014
Bianchera	0.986	0.014
CTO_09	0.985	0.015
Mirtolia	0.985	0.015
CTO_41	0.984	0.016
Machorron	0.984	0.016
Domat	0.984	0.016
CTO_30	0.983	0.017
CTO_32	0.983	0.017
Kaissy	0.983	0.017
Nostrana_di_Brisighella	0.983	0.017
Chalkidikis	0.982	0.018
Dolce_Agogia	0.982	0.018
Bentalkadi	0.982	0.018
Izmir_Sofralik	0.982	0.018
CTO_29	0.981	0.019
CTO_44	0.981	0.019
Toffahi	0.981	0.019
Shami	0.981	0.019
Barri	0.981	0.019
CTO_45	0.98	0.02
Maureya	0.98	0.02
Gentile_di_Larino	0.98	0.02
Kalamon	0.98	0.02
CTO_10	0.979	0.021
CTO_48	0.979	0.021
Morisca	0.979	0.021
Canetera	0.979	0.021
Passalunara	0.979	0.021
Klon_14	0.978	0.022
CTO_18	0.977	0.023
CTO_47	0.977	0.023
Asnal	0.977	0.023
Wardan	0.977	0.023
Sirole	0.977	0.023
Meski	0.975	0.025
Sayfi	0.974	0.026
Jlot	0.974	0.026
Khashabi	0.974	0.026
Imperiale	0.973	0.027
Picholine	0.971	0.029
Llumeta	0.97	0.03
Bella_di_Cerignola	0.969	0.031
Konservolia	0.968	0.032
Yun_Celebi	0.966	0.034
Elmacik	0.966	0.034
Ogliarola_Salentina	0.964	0.036
Doebli	0.963	0.037
CTO_43	0.961	0.039
Masabi	0.959	0.041
Sorani	0.958	0.042
Caiazzana	0.958	0.042
Farga	0.955	0.045
Ulliriikuq	0.951	0.049
Maarri	0.951	0.049
Corbella	0.95	0.05
Adkam	0.949	0.051
Aboukanani	0.945	0.055
CTO_01	0.942	0.058
Gaydoyrelia	0.939	0.061
Cobrancosa	0.938	0.062
Mawi	0.925	0.075
Zaity	0.92	0.08
Abbadi	0.908	0.092
Mahati	0.903	0.097
Kelbetter	0.899	0.101
Pisciottana	0.889	0.111
CTO_50	0.871	0.129
Kalinjot	0.865	0.135
Khalkhali	0.819	0.181
Gargna	0.819	0.181
Intosso	0.801	0.199
CTO_08	0.752	0.248
Bard_I	0.633	0.367
Avend	0.624	0.376
CTO_14	0.471	0.529
Khorma	0.455	0.545
CTO_24	0.441	0.559
Dasht_e_Deireh_2	0.437	0.563
CTO_38	0.429	0.571
Bansarv_2	0.383	0.617
Aghili	0.347	0.653
Dastjerd_2	0.327	0.673
Fadak_86	0.299	0.701
Dezful_292	0.25	0.75
CTO_04	0.223	0.777
Uzineh_2	0.154	0.846
Parde_Ko	0.154	0.846
Torshak	0.127	0.873
Saramad	0.109	0.891
Banavare_3	0.097	0.903
Shengeh_VI	0.095	0.905
Moshref	0.094	0.906
Qiup	0.092	0.908
Dehsefid_6	0.076	0.924
H2b1	0.069	0.931
Ganaveh	0.068	0.932
Chovar	0.065	0.935
Dehsefid_8	0.063	0.937
Malekshahi_Pashminpaeen	0.059	0.941
Varezard	0.058	0.942
Shengeh	0.051	0.949
Mavi_I	0.051	0.949
Golooleh_VIII	0.045	0.955
Nasrabad_2	0.04	0.96
Abdanan	0.038	0.962
Pirhaji_2	0.034	0.966
Livan	0.033	0.967
Golooleh	0.033	0.967
Ghazanghayeh_4	0.031	0.969
Charfarsakh_II	0.03	0.97
Dasht_e_Deireh_1	0.027	0.973
Fadak_78_1	0.027	0.973
Ghazanghayeh_2	0.026	0.974
Fosoon	0.026	0.974
Uzineh_1	0.024	0.976
Charfarsakh_I	0.023	0.977
Shiraz	0.023	0.977
Dalahoo_1	0.022	0.978
Shengeh_II	0.021	0.979
H2B2	0.02	0.98
Golooleh_II	0.02	0.98
Golooleh_III	0.02	0.98
Ayeshkalaleh_1	0.019	0.981
Rowghani_V	0.019	0.981
Fadak_77	0.016	0.984
H1B4	0.016	0.984
Banavare_2	0.016	0.984
Ourmand	0.014	0.986
Shahdad	0.014	0.986
Fadak_78_5	0.014	0.986
Bibijahan	0.013	0.987
Gardineko	0.013	0.987
Nasrabad_1	0.012	0.988
Kheirak_2	0.012	0.988
Shengeh_IV	0.012	0.988
Ghazanghayeh_5	0.011	0.989
Azadshahr_2	0.011	0.989
Uzineh_3	0.011	0.989
Fath	0.01	0.99
Ghazanghayeh_6	0.01	0.99
Dezful_Safiabad	0.01	0.99
Dakal_281	0.01	0.99
Delibayar_4	0.009	0.991
Bansarv_1	0.009	0.991
Biazeh	0.009	0.991
Ghazanghayeh_7	0.009	0.991
Lemesk	0.009	0.991
Khorma_II	0.009	0.991
Dastjerd_4	0.009	0.991
Kazerooni	0.009	0.991
Jabali	0.009	0.991
Ghazanghayeh_8	0.008	0.992
Golooleh_V	0.008	0.992
Khorma_IV	0.008	0.992
Dastjerd_3	0.008	0.992
Dezful_Shiraz	0.008	0.992
Shapoor_I	0.008	0.992
Zard	0.008	0.992
Tangtamoradi_114493	0.007	0.993
Mondan_3	0.007	0.993
Ghazanghayeh_3	0.007	0.993
Chamjeyeh_Baladast	0.007	0.993
Banavare_6	0.007	0.993
Fishomi	0.007	0.993
Koohlak	0.007	0.993
Rowghani_III	0.007	0.993
Mari	0.007	0.993
Siabdarvish	0.007	0.993
Mondan_2	0.006	0.994
Ghazanghayeh_1	0.006	0.994
Savary	0.006	0.994
H1B3	0.006	0.994
H2B7	0.006	0.994
Pirhaji_7	0.006	0.994
Delibayar_1	0.006	0.994
Azadshahr_3	0.006	0.994
Azadshahr_4	0.006	0.994
Bekersofla	0.006	0.994
Nakhchir	0.006	0.994
Ayeshkalaleh_2	0.006	0.994
Kheirak_4	0.006	0.994
Tabas	0.006	0.994
Ghazanghayeh_9	0.006	0.994
RG_2	0.006	0.994
Shengeh_III	0.006	0.994
Banavare_7	0.006	0.994
Rowghani	0.006	0.994
Dehghan	0.006	0.994
H2B4	0.005	0.995
H1B1	0.005	0.995
Kheirak_3	0.005	0.995
Polmaryamk_4	0.005	0.995
Keveskolya_2	0.005	0.995
Tangtamoradi_K6	0.005	0.995
Azadshahr_1	0.005	0.995
Koohsaraksonla	0.005	0.995
Chamjeyeh	0.005	0.995
Ordib	0.005	0.995
Banavare_5	0.005	0.995
Gilan_e_Gharb_1	0.005	0.995
Park_e_Sarpol_8	0.005	0.995
Chelisad	0.005	0.995
Derak	0.005	0.995
Pirhaji_4	0.004	0.996
Delibayar_2	0.004	0.996
Pirhaji_6	0.004	0.996
Mondan_1	0.004	0.996
H1B2	0.004	0.996
Pirdenyar	0.004	0.996
Polmaryamk_5	0.004	0.996
Soonak	0.004	0.996
Pirhaji_8	0.003	0.997
Delibayar_3	0.003	0.997
Doudakpaeen_1	0.003	0.997
Doudakpaeen_2	0.003	0.997
Park_e_Sarpol_1	0.003	0.997
